# Supplementary material for: High quantities: Evaluating the association between cannabis use and propofol anesthesia during endoscopy
Source: PLoS One. 2021 Mar 4;16(3):e0248062. doi: 10.1371/journal.pone.0248062 (PMC7932135; doi:10.1371/journal.pone.0248062)
Supplement: S1 Data — (CSV) [file pone.0248062.s001.csv]

Type	Study	Study Number	Age	sex code (M=0; F=1)	Weight (kg)	ASA score	MH dx (depression; anxiety; PTSD; bipolar)	Chronic pain (2 pain; FM)	Resp ds (asthma; copd; osa)	Anxiolytic; antidepressant (number)	narcotic (yes=1; n=0)	Cannabis exposure?	Frequency of Recreational Cannabis (d,m, w,o,n)	Alcohol (drinks/week)	Smoking code (1= y, ex; 0=n)	Procedure	Procedure code (EGD 0; colon 1; double 2)	Duration (minutes)	Total propofol (mg)	Code Complications (1=y; 0=n)	propofol/min	propofol/kg/min
Case	CANPROP	154	55	0	90.90909091	3	0	0	1	0	1	1	w	18	1	egd	0	10	200	0	20	0.22
Case	CANPROP	153	33	0	97.72727273	2	1	0	0	2	0	1	d	5	1	egd	0	3	250	0	83.33333333	0.852713178
Case	CANPROP	152	41	0	84.09090909	3	0	0	0	0	1	1	d	0	1	colonoscopy	1	13	240	0	18.46153846	0.21954262
Case	CANPROP	151	40	1	66.81818182	3	0	1	0	3	0	1	d	0	1	egd	0	5	150	0	30	0.448979592
Case	CANPROP	150	57	1	67.27272727	3	0	1	0	0	0	1	d	0	1	egd	0	2	200	0	100	1.486486486
Case	CANPROP	149	56	0	97.72727273	3	0	0	1	0	1	1	d	1	1	colonoscopy	1	29	580	0	20	0.204651163
Case	CANPROP	148	26	1	51.36363636	1	0	0	0	0	0	1	d	3	0	egd	0	2	150	0	75	1.460176991
Case	CANPROP	147	35	0	77.27272727	1	0	0	0	0	0	1	d	1	1	colonoscopy	1	15	400	0	26.66666667	0.345098039
Case	CANPROP	146	32	1	80	3	1	0	1	3	0	1	w	4	1	colonoscopy	1	24	250	0	10.41666667	0.130208333
Case	CANPROP	145	39	1	50	1	0	0	0	0	0	1	m	6	1	egd	0	8	200	0	25	0.5
Case	CANPROP	144	61	1	77.27272727	3	0	1	0	1	0	1	d	0	1	egd	0	6	200	0	33.33333333	0.431372549
Case	CANPROP	143	40	1	100	3	0	1	0	2	1	1	d	1	1	double	2	24	410	0	17.08333333	0.170833333
Case	CANPROP	142	52	0	104.5454545	3	1	0	1	1	0	1	d	12	1	colonoscopy	1	15	290	0	19.33333333	0.184927536
Case	CANPROP	141	66	0	84.09090909	3	1	0	1	2	1	1	o	2	1	colonoscopy	1	11	200	0	18.18181818	0.216216216
Case	CANPROP	140	60	0	106.8181818	3	1	0	1	3	1	1	w	5	0	egd	0	6	200	1	33.33333333	0.312056738
Case	CANPROP	139	34	0	106.8181818	3	0	0	1	0	0	1	d	0	1	colonoscopy	1	9	230	0	25.55555556	0.239243499
Case	CANPROP	138	40	0	91.81818182	2	0	0	0	0	0	1	o	20	0	colonoscopy	1	12	300	0	25	0.272277228
Case	CANPROP	137	48	0	73.63636364	3	0	0	0	0	0	1	m	3	0	double	2	24	300	1	12.5	0.169753086
Case	CANPROP	136	63	0	78.18181818	2	0	0	0	0	0	1	o	14	1	egd	0	5	200	0	40	0.511627907
Case	CANPROP	135	28	0	125	1	1	0	0	1	0	1	w	2	0	colonoscopy	1	9	350	0	38.88888889	0.311111111
Case	CANPROP	134	28	1	65.90909091	3	1	0	0	2	0	1	d	0	0	colonoscopy	1	11	300	0	27.27272727	0.413793103
Case	CANPROP	133	55	0	65.45454545	3	0	1	0	0	1	1	o	6	1	colonoscopy	1	9	200	0	22.22222222	0.339506173
Case	CANPROP	132	46	0	70.45454545	3	1	0	0	2	0	1	o	20	1	colonoscopy	1	13	300	0	23.07692308	0.327543424
Case	CANPROP	131	36	0	100	2	1	0	0	2	0	1	o	3	1	colonoscopy	1	13	300	0	23.07692308	0.230769231
Case	CANPROP	130	56	0	63.63636364	1	0	0	0	0	0	1	w	6	1	colonoscopy	1	17	240	0	14.11764706	0.221848739
Case	CANPROP	129	52	0	81.81818182	3	1	0	0	0	0	1	d	15	1	colonoscopy	1	10	300	0	30	0.366666667
Case	CANPROP	128		1	100	3	1	1	0	3	1	1	o	0	0	colonoscopy	1	8	250	1	31.25	0.3125
Case	CANPROP	127	44	0	86.36363636	2	0	0	1	0	0	1	d	8	0	egd	0	10	350	0	35	0.405263158
Case	CANPROP	126	57	0	109.0909091	3	0	0	1	0	1	1	d	1	1	colonoscopy	1	21	250	0	11.9047619	0.109126984
Case	CANPROP	125	19	1	45.45454545	3	1	0	0	0	0	1	w	0	1	egd	0	17	400	0	23.52941176	0.517647059
Case	CANPROP	124		1	140.9090909	3	1	0	0	2	1	1	d	0	0	double	2	30	450	0	15	0.106451613
Case	CANPROP	123	20	0	76.36363636	1	0	0	0	0	0	1	d	24	1	colonoscopy	1	18	280	0	15.55555556	0.203703704
Case	CANPROP	122	53	0	79.54545455	1	0	0	0	0	0	1	w	0	1	egd	0	3	200	0	66.66666667	0.838095238
Case	CANPROP	121	62	0	61.36363636	3	0	0	0	0	0	1	d	12	1	double	2	19	320	0	16.84210526	0.274463938
Case	CANPROP	120	52	1	65.90909091	1	0	0	0	0	0	1	o	8	1	colonoscopy	1	14	250	0	17.85714286	0.270935961
Case	CANPROP	119	63	0	75	1	0	0	0	0	0	1	w	15	0	egd	0	5	200	0	40	0.533333333
Case	CANPROP	118	55	0	109.0909091	3	1	1	0	1	1	1	d	0	1	egd	0	3	300	0	100	0.916666667
Case	CANPROP	117	60	0	72.72727273	1	0	0	0	0	0	1	d	0	1	colonoscopy	1	13	220	0	16.92307692	0.232692308
Case	CANPROP	116	56	0	79.54545455	2	0	0	0	0	0	1	m	18	1	colonoscopy	1	22	300	0	13.63636364	0.171428571
Case	CANPROP	115	42	1	74.09090909	1	1	0	0	0	0	1	d	0	1	egd	0	5	300	0	60	0.809815951
Case	CANPROP	114	55	0	86.36363636	3	0	0	0	0	0	1	d	0	0	egd	0	7	250	1	35.71428571	0.413533835
Case	CANPROP	113	22	0	75.45454545	3	1	0	1	2	0	1	d	0	0	double	2	21	550	0	26.19047619	0.347102697
Case	CANPROP	112	42	1	74.09090909	1	1	0	0	0	0	1	d	0	1	colonoscopy	1	13	250	0	19.23076923	0.259556395
Case	CANPROP	111	38	0	86.36363636	3	1	0	1	0	1	1	d	0	1	colonoscopy	1	16	350	0	21.875	0.253289474
Case	CANPROP	110	68	1	124.0909091	3	1	0	0	1	0	1	d	6	0	colonoscopy	1	15	300	0	20	0.161172161
Case	CANPROP	109	46	0	113.6363636	1	0	0	0	0	0	1	d	0	0	colonoscopy	1	19	300	0	15.78947368	0.138947368
Case	CANPROP	108	67	0	72.72727273	3	1	0	1	1	0	1	m	10	0	colonoscopy	1	15	170	0	11.33333333	0.155833333
Case	CANPROP	107	45	0	79.54545455	1	1	0	1	1	0	1	w	0	0	colonoscopy	1	16	300	0	18.75	0.235714286
Case	CANPROP	106	69	1	43.18181818	3	1	0	1	2	0	1	d	0	1	double	2	30	200	0	6.666666667	0.154385965
Case	CANPROP	105	43	0	90.90909091	1	0	0	0	0	0	1	d	6	1	double	2	30	500	0	16.66666667	0.183333333
Case	CANPROP	104	43	0	85	1	0	0	0	0	0	1	d	0	1	colonoscopy	1	25	360	0	14.4	0.169411765
Case	CANPROP	103	47	0	96.81818182	1	0	0	0	0	0	1	d	2	1	double	2	38	550	0	14.47368421	0.149493452
Case	CANPROP	102	52	0	81.81818182	3	1	0	0	0	0	1	d	15	1	colonoscopy	1	14	340	0	24.28571429	0.296825397
Case	CANPROP	101	59	0	70.45454545	3	1	0	0	2	1	1	d	0	1	double	2	20	180	0	9	0.127741935
Case	CANPROP	100	57	0	90.90909091	2	0	0	1	0	0	1	o	4	1	double	2	21	250	0	11.9047619	0.130952381
Case	CANPROP	99	66	0	65.90909091	3	0	0	0	0	0	1	m	6	1	colonoscopy	1	38	400	0	10.52631579	0.159709619
Case	CANPROP	98	25	1	68.18181818	1	0	0	0	0	0	1	m	3	0	colonoscopy	1	12	300	0	25	0.366666667
Case	CANPROP	97	50	0	79.54545455	2	0	0	0	0	0	1	d	28	1	colonoscopy	1	27	450	0	16.66666667	0.20952381
Case	CANPROP	96	30	0	95.45454545	1	0	0	0	0	0	1	w	0	0	colonoscopy	1	28	400	0	14.28571429	0.149659864
Case	CANPROP	95	45	0	61.36363636	2	1	1	0	1	0	1	d	24	1	double	2	32	450	0	14.0625	0.229166667
Case	CANPROP	94	40	0	79.54545455	3	1	1	0	2	1	1	o	6	1	egd	0	9	280	0	31.11111111	0.391111111
Case	CANPROP	93	54	0	72.72727273	2	0	0	0	0	0	1	w	14	1	colonoscopy	1	19	200	0	10.52631579	0.144736842
Case	CANPROP	92	18	0	90.90909091	1	0	0	0	0	0	1	d	0	0	egd	0	6	270	0	45	0.495
Case	CANPROP	91	71	0	68.18181818	3	0	0	0	0	0	1	o	15	0	double	2	30	280	0	9.333333333	0.136888889
Case	CANPROP	90	52	0	73.63636364	3	0	0	0	0	0	1	d	100	1	colonoscopy	1	16	300	0	18.75	0.25462963
Case	CANPROP	89	50	0	77.27272727	3	1	1	0	2	1	1	d	0	1	colonoscopy	1	23	150	0	6.52173913	0.084398977
Case	CANPROP	88	45	0	94.09090909	2	0	0	0	0	0	1	d	0	1	egd	0	9	200	0	22.22222222	0.236178207
Case	CANPROP	87	28	1	81.81818182	2	0	0	1	0	0	1	w	10	0	colonoscopy	1	12	250	0	20.83333333	0.25462963
Case	CANPROP	86	56	1	90	2	0	0	0	0	0	1	w	12	1	colonoscopy	1	25	370	0	14.8	0.164444444
Case	CANPROP	85	38	0	109.0909091	2	0	0	1	0	0	1	d	0	1	colonoscopy	1	33	470	0	14.24242424	0.130555556
Case	CANPROP	84	65	0	90.45454545	1	0	0	0	0	0	1	m	1	1	egd	0	5	200	0	40	0.442211055
Case	CANPROP	83	58	0	91.81818182	3	0	1	0	0	1	1	d	10	0	colonoscopy	1	60	650	0	10.83333333	0.117986799
Case	CANPROP	82	63	1	61.81818182	1	0	0	0	0	0	1	w	5	0	egd	0	9	100	0	11.11111111	0.179738562
Case	CANPROP	81	29	1	50	1	0	0	0	0	0	1	w	1	0	egd	0	6	130	0	21.66666667	0.433333333
Case	CANPROP	80	57	0	65	3	0	0	1	0	0	1	w	0	1	egd	0	6	200	0	33.33333333	0.512820513
Case	CANPROP	79	62	1	101.3636364	3	0	0	0	0	0	1	w	0	1	colonoscopy	1	20	500	0	25	0.246636771
Case	CANPROP	78	43	0	104.5454545	3	0	0	0	0	1	1	m	3	1	egd	0	12	250	0	20.83333333	0.199275362
Case	CANPROP	77	20	0	58.18181818	3	1	0	0	1	0	1	d	1	1	egd	0	5	250	0	50	0.859375
Case	CANPROP	76	54	0	70.45454545	2	0	0	0	0	0	1	w	28	1	colonoscopy	1	58	450	0	7.75862069	0.110122358
Case	CANPROP	75	46	1	61.36363636	2	0	0	0	0	0	1	m	6	1	colonoscopy	1	43	500	0	11.62790698	0.189491817
Case	CANPROP	74	33	1	53.63636364	2	0	0	1	1	0	1	w	24	1	colonoscopy	1	43	800	0	18.60465116	0.346866378
Case	CANPROP	73	24	0	70.45454545	2	0	0	0	0	0	1	m	20	0	colonoscopy	1	15	400	0	26.66666667	0.378494624
Case	CANPROP	72	52	1	102.2727273	1	1	0	0	2	0	1	w	12	1	egd	0	8	270	0	33.75	0.33
Case	CANPROP	71	43	0	63.63636364	1	0	0	0	0	0	1	d	1	0	double	2	20	300	0	15	0.235714286
Case	CANPROP	70	27	0	63.63636364	3	0	1	0	0	0	1	d	35	0	egd	0	6	250	0	41.66666667	0.654761905
Case	CANPROP	68	51	0	65	3	0	1	0	0	0	1	d	28	1	colonoscopy	1	24	470	0	19.58333333	0.301282051
Case	CANPROP	67	21	1	54.54545455	1	0	0	0	0	0	1	w	0	0	double	2	37	350	0	9.459459459	0.173423423
Case	CANPROP	66	68	0	109.0909091	3	0	0	1	0	0	1	d	1	1	colonoscopy	1	33	300	0	9.090909091	0.083333333
Case	CANPROP	65	47	0	100	3	0	0	0	0	0	1	d	3	1	egd	0	7	300	0	42.85714286	0.428571429
Case	CANPROP	64	50	1	90.90909091	3	1	1	1	3	1	1	d	0	1	double	2	21	450	0	21.42857143	0.235714286
Case	CANPROP	63	26	1	43.18181818	1	0	0	0	0	0	1	d	0	0	double	2	22	340	0	15.45454545	0.357894737
Case	CANPROP	62	56	0	100	3	1	0	0	1	0	1	w	0	0	colonoscopy	1	12	200	0	16.66666667	0.166666667
Case	CANPROP	61	36	0	113.6363636	3	1	0	0	2	0	1	d	0	0	egd	0	5	250	0	50	0.44
Case	CANPROP	60	35	1	84.09090909	3	1	1	1	2	0	1	d	0.25	1	egd	0	6	200	0	33.33333333	0.396396396
Case	CANPROP	59	58	1	74.54545455	2	0	0	0	0	0	1	m	6	1	colonoscopy	1	45	380	0	8.444444444	0.113279133
Case	CANPROP	58	22	1	49.09090909	2	0	0	1	0	0	1	d	0	0	colonoscopy	1	16	280	0	17.5	0.356481481
Case	CANPROP	57	27	1	109.0909091	3	0	1	0	2	1	1	d	0	1	colonoscopy	1	9	270	0	30	0.275
Case	CANPROP	56	21	1	56.81818182	1	0	0	0	0	0	1	d	2	1	egd	0	5	370	0	74	1.3024
Case	CANPROP	55	42	0	85	2	0	0	0	0	0	1	w	0	1	egd	0	6	188	0	31.33333333	0.368627451
Case	CANPROP	54	66	0	72.72727273	2	0	0	0	0	0	1	w	8	1	colonoscopy	1	12	250	0	20.83333333	0.286458333
Case	CANPROP	53	49	1	81.36363636	2	0	0	0	0	0	1	d	3	1	colonoscopy	1	37	550	0	14.86486486	0.182696663
Case	CANPROP	52	53	0	61.36363636	3	0	0	0	0	0	1	w	3	1	colonoscopy	1	13	240	0	18.46153846	0.300854701
Case	CANPROP	51	28	0	54.54545455	3	0	0	1	0	0	1	d	0	1	colonoscopy	1	20	300	0	15	0.275
Case	CANPROP	49	51	0	113.6363636	3	1	0	0	2	0	1	d	0	1	colonoscopy	1	29	500	0	17.24137931	0.151724138
Case	CANPROP	48	26	0	56.81818182	3	1	0	0	2	0	1	d	15	1	colonoscopy	1	26	400	0	15.38461538	0.270769231
Case	CANPROP	47	47	0	69.54545455	1	0	0	0	0	0	1	d	2	0	colonoscopy	1	15	300	0	20	0.287581699
Case	CANPROP	46	39	1	65.90909091	3	1	0	0	1	1	1	d	6	1	double	2	28	400	0	14.28571429	0.216748768
Case	CANPROP	45	36	0	113.6363636	3	1	0	0	1	0	1	d	0	0	colonoscopy	1	14	250	0	17.85714286	0.157142857
Case	CANPROP	44	38	0	90.90909091	1	0	0	0	0	0	1	w	15	0	egd	0	4	170	0	42.5	0.4675
Case	CANPROP	43	18	0	81.81818182	1	0	0	0	0	0	1	w	1	1	colonoscopy	1	10	400	0	40	0.488888889
Case	CANPROP	42	32	1	46.81818182	2	0	0	0	0	0	1	o	12	1	egd	0	4	200	0	50	1.067961165
Case	CANPROP	41	45	1	66.36363636	1	0	0	1	0	0	1	d	0	1	colonoscopy	1	23	400	0	17.39130435	0.26206075
Case	CANPROP	40	32	0	79.54545455	3	0	0	1	0	0	1	d	21	1	colonoscopy	1	15	450	0	30	0.377142857
Case	CANPROP	39	25	0	131.8181818	2	0	0	0	0	0	1	m	26	1	egd	0	6	200	0	33.33333333	0.252873563
Case	CANPROP	38	22	0	77.27272727	1	0	0	0	0	0	1	d	24	0	colonoscopy	1	13	350	0	26.92307692	0.34841629
Case	CANPROP	37	19	0	54.54545455	1	0	1	0	0	0	1	d	0	1	egd	0	10	250	0	25	0.458333333
Case	CANPROP	36	31	0	79.54545455	1	1	0	0	1	0	1	w	5	0	egd	0	12	300	0	25	0.314285714
Case	CANPROP	35	50	0	77.27272727	3	1	1	0	3	1	1	d	0	0	colonoscopy	1	18	280	0	15.55555556	0.20130719
Case	CANPROP	34	43	0	86.36363636	1	0	0	0	0	0	1	d	0	0	colonoscopy	1	14	300	0	21.42857143	0.248120301
Case	CANPROP	33	43	0	90.90909091	3	0	0	1	0	0	1	d	0.4	0	egd	0	5	200	0	40	0.44
Case	CANPROP	32	59	0	90	3	0	0	1	0	0	1	w	15	1	colonoscopy	1	30	500	0	16.66666667	0.185185185
Case	CANPROP	31	54	0	104.5454545	3	0	0	0	0	0	1	d	14	1	double	2	34	500	1	14.70588235	0.140664962
Case	CANPROP	30	52	0	92.72727273	3	0	1	0	0	0	1	d	28	1	colonoscopy	1	18	300	0	16.66666667	0.179738562
Case	CANPROP	29	59	0	81.81818182	2	0	0	0	0	0	1	d	24	1	colonoscopy	1	12	200	0	16.66666667	0.203703704
Case	CANPROP	28	37	0	135.9090909	3	1	0	0	1	0	1	w	15	0	double	2	28	350	0	12.5	0.091973244
Case	CANPROP	27	55	0	159.0909091	3	0	0	1	1	1	1	d	7	1	colonoscopy	1	14	400	0	28.57142857	0.179591837
Case	CANPROP	25	55	0	103.1818182	3	0	0	1	0	0	1	d	25	1	colonoscopy	1	26	300	0	11.53846154	0.111826499
Case	CANPROP	24	22	1	97.72727273	3	1	0	0	1	0	1	m	0	0	colonoscopy	1	12	300	0	25	0.255813953
Case	CANPROP	23	22	1	53.63636364	2	0	0	1	1	0	1	d	1	1	egd	0	8	200	0	25	0.466101695
Case	CANPROP	22	50	0	90.90909091	3	0	0	1	0	0	1	o	2	1	colonoscopy	1	28	330	0	11.78571429	0.129642857
Case	CANPROP	21	50	0	86.36363636	1	0	0	0	0	0	1	d	12	1	colonoscopy	1	23	300	0	13.04347826	0.151029748
Case	CANPROP	20	41	1	109.0909091	3	1	1	0	0	1	1	d	0.5	0	double	2	31	480	0	15.48387097	0.141935484
Case	CANPROP	19	52	0	89.09090909	3	0	1	0	0	1	1	d	42	1	colonoscopy	1	29	370	0	12.75862069	0.143209008
Case	CANPROP	18	49	1	76.36363636	3	0	1	1	1	1	1	d	0	1	egd	0	10	300	0	30	0.392857143
Case	CANPROP	17	57	0	106.3636364	2	0	0	0	0	0	1	o	6	0	colonoscopy	1	24	400	0	16.66666667	0.156695157
Case	CANPROP	16	22	0	63.63636364	1	0	0	0	0	0	1	o	8	1	egd	0	7	300	0	42.85714286	0.673469388
Case	CANPROP	15	26	0	72.72727273	2	0	0	1	0	0	1	d	0.25	1	colonoscopy	1	12	450	0	37.5	0.515625
Case	CANPROP	14	49	0	115.9090909	3	0	0	1	0	0	1	d	0.25	1	egd	0	8	250	0	31.25	0.269607843
Case	CANPROP	13	51	1	73.18181818	1	0	0	0	0	0	1	w	3	1	double	2	25	350	0	14	0.191304348
Case	CANPROP	12	23	0	88.18181818	3	0	0	1	0	0	1	w	0.25	1	egd	0	15	450	0	30	0.340206186
Case	CANPROP	11	32	1	155	3	0	0	0	0	0	1	o	0	1	egd	0	8	300	0	37.5	0.241935484
Case	CANPROP	3	44	1	67.13636364	3	0	0	1	0	0	1	o	0	1	egd	0	7	200	0	28.57142857	0.425573073
Case	CANPROP	4	35	0	86.36363636	1	0	0	0	0	0	1	w	5	1	colonoscopy	1	12	200	0	16.66666667	0.192982456
Case	CANPROP	8	26	1	45.45454545	1	0	0	0	0	0	1	o	0	0	egd	0	5	200	0	40	0.88
Case	CANPROP	7	29	0	61.36363636	2	0	0	0	0	0	1	o	7	1	egd	0	10	300	0	30	0.488888889
Case	CANPROP	6	27	0	81.81818182	1	0	0	0	0	0	1	w	2	1	colonoscopy	1	10	450	0	45	0.55
Case	CANPROP	1	48	0	77.27272727	3	0	0	0	1	0	1	w	0	1	colonoscopy	1	28	400	0	14.28571429	0.18487395
Case	CANPROP	202	61	0	64.54545455	3	0	1	0	1	1	1	d	0	1	EGD	0	6	100	0	16.66666667	0.258215962
Case	CANPROP	203	19	1	44.54545455	3	1	0	1	2	0	1	d	2	0	EGD	0	7	230	0	32.85714286	0.737609329
Case	CANPROP	207	65	0	100	4	0	1	1	1	1	1	w	2	1	colonoscopy	1	25	400	0	16	0.16
Case	CANPROP	204	25	0	61.36363636	1	0	0	0	0	0	1	d	0	0	EGD	0	8	200	0	25	0.407407407
Control	CANPROP	201	59	0	98.18181818	3	0	1	1	0	0	0	n	21	0	colonoscopy	1	20	170	0	8.5	0.086574074
Control	CANPROP	200	24	1	55.90909091	3	1	0	0	1	0	0	n	0	1	double	2	20	280	0	14	0.250406504
Control	CANPROP	199	61	0	63.63636364	3	0	1	0	1	1	0	n	0	1	colonoscopy	1	43	320	0	7.441860465	0.116943522
Control	CANPROP	198	52	0	93.18181818	1	0	0	0	0	0	0	n	6	0	double	2	35	500	0	14.28571429	0.153310105
Control	CANPROP	197	66	0	86.36363636	2	0	0	0	0	0	0	n	3	0	colonoscopy	1	20	200	0	10	0.115789474
Control	CANPROP	196	60	0	86.36363636	3	0	0	0	0	0	0	n	2	0	colonoscopy	1	16	200	0	12.5	0.144736842
Control	CANPROP	195	50	0	68.18181818	2	0	0	0	0	0	0	n	0	0	EGD	0	8	140	0	17.5	0.256666667
Control	CANPROP	194	64	1	97.72727273	3	0	0	1	0	0	0	n	0	0	EGD	0	15	150	0	10	0.102325581
Control	CANPROP	193	55	0	85	1	0	0	0	0	0	0	n	0	0	colonoscopy	1	14	170	0	12.14285714	0.142857143
Control	CANPROP	192	60	0	79.54545455	3	0	0	0	0	0	0	n	0.25	0	colonoscopy	1	17	130	0	7.647058824	0.096134454
Control	CANPROP	191	50	1	70.90909091	1	0	0	0	0	0	0	n	2	0	colonoscopy	1	21	150	0	7.142857143	0.100732601
Control	CANPROP	190	54	1	67.27272727	2	0	0	0	0	0	0	n	3	1	colonoscopy	1	16	200	0	12.5	0.185810811
Control	CANPROP	189	42	0	85	2	1	0	0	2	0	0	n	0	0	colonoscopy	1	18	150	0	8.333333333	0.098039216
Control	CANPROP	188	57	0	82.72727273	2	0	1	0	0	0	0	n	1	1	colonoscopy	1	14	150	0	10.71428571	0.129513344
Control	CANPROP	187	51	1	68.18181818	3	0	0	0	0	0	0	n	0	1	EGD	0	14	150	0	10.71428571	0.157142857
Control	CANPROP	186	32	0	80.90909091	1	0	0	0	0	0	0	n	0.5	0	colonoscopy	1	12	200	0	16.66666667	0.205992509
Control	CANPROP	185	53	1	64.54545455	1	0	0	0	0	0	0	n	1	0	colonoscopy	1	29	150	0	5.172413793	0.080135988
Control	CANPROP	184	39	0	84.09090909	1	0	0	0	0	0	0	n	1	0	colonoscopy	1	10	140	0	14	0.166486486
Control	CANPROP	183	50	1	68.18181818	3	0	0	0	0	0	0	n	0	1	colonoscopy	1	14	250	0	17.85714286	0.261904762
Control	CANPROP	182	67	1	54.09090909	4	0	0	0	0	0	0	n	0	0	colonoscopy	1	15	190	0	12.66666667	0.234173669
Control	CANPROP	181	51	0	96.81818182	3	0	0	0	0	1	0	n	0	0	colonoscopy	1	9	200	0	22.22222222	0.2295253
Control	CANPROP	180	64	0	63.63636364	3	0	0	1	0	0	0	n	0	1	double	2	32	340	0	10.625	0.166964286
Control	CANPROP	179	62	0	81.81818182	3	0	0	0	0	1	0	n	0	1	colonoscopy	1	16	180	0	11.25	0.1375
Control	CANPROP	178	63	1	59.09090909	1	0	0	0	0	0	0	n	21	0	colonoscopy	1	14	240	0	17.14285714	0.29010989
Control	CANPROP	177	64	1	66.81818182	1	0	0	0	0	0	0	n	3	0	colonoscopy	1	15	150	0	10	0.149659864
Control	CANPROP	176	76	1	63.63636364	3	0	0	0	0	0	0	n	0	0	EGD	0	5	100	0	20	0.314285714
Control	CANPROP	175	54	1	63.63636364	3	0	1	0	0	0	0	n	6	1	colonoscopy	1	12	200	0	16.66666667	0.261904762
Control	CANPROP	174	51	0	109.0909091	2	0	0	0	0	0	0	n	2	0	colonoscopy	1	12	200	0	16.66666667	0.152777778
Control	CANPROP	173	40	0	81.81818182	1	0	0	0	0	0	0	n	1	0	colonoscopy	1	17	300	0	17.64705882	0.215686275
Control	CANPROP	172	35	1	70.45454545	1	0	0	0	0	0	0	n	7	0	colonoscopy	1	16	260	0	16.25	0.230645161
Control	CANPROP	171	61	0	89.09090909	2	0	0	0	0	0	0	n	7	0	EGD	0	13	180	0	13.84615385	0.155416013
Control	CANPROP	170	56	0	86.36363636	3	1	1	0	1	1	0	n	0	1	colonoscopy	1	15	300	0	20	0.231578947
Control	CANPROP	169	58	1	81.81818182	3	0	0	0	0	0	0	n	0	1	double	2	25	280	0	11.2	0.136888889
Control	CANPROP	168	24	1	86.36363636	2	1	0	0	1	0	0	n	0	0	double	2	21	300	0	14.28571429	0.165413534
Control	CANPROP	167	53	1	63.18181818	3	0	0	1	0	0	0	n	0	0	colonoscopy	1	17	180	0	10.58823529	0.16758358
Control	CANPROP	166	58	0	104.5454545	2	0	0	0	0	0	0	n	24	1	EGD	0	8	300	0	37.5	0.358695652
Control	CANPROP	164	49	1	66.36363636	1	0	0	0	0	0	0	n	0	0	colonoscopy	1	19	200	0	10.52631579	0.158615717
Control	CANPROP	163	42	1	81.81818182	1	0	0	0	0	0	0	n	0	0	colonoscopy	1	15	180	0	12	0.146666667
Control	CANPROP	162	60	1	60.90909091	2	0	0	0	0	0	0	n	4	1	colonoscopy	1	13	200	0	15.38461538	0.252583238
Control	CANPROP	159	31	1	43.18181818	2	0	0	0	0	0	0	n	4	1	colonoscopy	1	15	200	0	13.33333333	0.30877193
Control	CANPROP	158	88	1	42.72727273	3	0	0	0	1	0	0	n	0	0	double	2	20	120	0	6	0.140425532
Control	CANPROP	157	29	0	92.72727273	3	1	0	0	1	0	0	n	0	1	colonoscopy	1	7	30	0	4.285714286	0.046218487
Control	CANPROP	156	40	1	72.72727273	1	0	0	0	0	0	0	n	0	0	colonoscopy	1	19	350	0	18.42105263	0.253289474
Control	CANPROP	155	52	0	79.54545455	2	0	0	1	0	0	0	n	6	0	colonoscopy	1	22	400	0	18.18181818	0.228571429
Control	CANPROP	154	68	1	85.45454545	3	0	0	0	0	0	0	n	5	1	colonoscopy	1	10	130	0	13	0.15212766
Control	CANPROP	153	50	0	85.45454545	2	0	0	0	0	0	0	n	3	1	colonoscopy	1	13	150	0	11.53846154	0.13502455
Control	CANPROP	152	51	1	90.45454545	2	0	1	0	1	0	0	n	2	0	colonoscopy	1	18	270	0	15	0.165829146
Control	CANPROP	151	33	0	86.36363636	3	1	0	1	0	1	0	n	2	1	EGD	0	4	250	0	62.5	0.723684211
Control	CANPROP	150	53	1	70.45454545	2	0	0	0	0	0	0	n	7	0	colonoscopy	1	16	250	0	15.625	0.221774194
Control	CANPROP	149	42	0	86.36363636	1	0	0	0	0	0	0	n	6	1	double	2	37	510	0	13.78378378	0.159601707
Control	CANPROP	148	27	1	63.63636364	1	0	0	1	0	0	0	n	2	0	double	2	42	350	0	8.333333333	0.130952381
Control	CANPROP	146	61	1	75.90909091	2	1	0	0	2	0	0	n	2	1	colonoscopy	1	18	200	0	11.11111111	0.146373919
Control	CANPROP	145	72	1	61.36363636	3	0	0	1	0	0	0	n	2	1	EGD	0	15	250	0	16.66666667	0.271604938
Control	CANPROP	143	60	1	62.72727273	2	0	0	0	1	0	0	n	0	0	EGD	0	8	100	0	12.5	0.199275362
Control	CANPROP	142	52	1	65.90909091	2	0	0	0	0	0	0	n	0	0	colonoscopy	1	17	200	0	11.76470588	0.178498986
Control	CANPROP	141	33	1	59.09090909	1	0	0	0	0	0	0	n	0	1	colonoscopy	1	8	120	0	15	0.253846154
Control	CANPROP	140	49	1	56.36363636	3	1	1	0	3	1	0	n	2	0	colonoscopy	1	16	170	0	10.625	0.188508065
Control	CANPROP	139	57	0	72.72727273	2	1	0	0	1	0	0	n	0	0	colonoscopy	1	10	150	1	15	0.20625
Control	CANPROP	138	64	0	100	3	0	0	1	0	0	0	n	0	1	colonoscopy	1	21	180	0	8.571428571	0.085714286
Control	CANPROP	137	64	1	68.18181818	2	1	0	0	1	0	0	n	0	0	EGD	0	12	140	0	11.66666667	0.171111111
Control	CANPROP	136	76	1	87.72727273	2	0	0	0	0	0	0	n	0	0	colonoscopy	1	21	200	0	9.523809524	0.108561559
Control	CANPROP	135	55	1	81.81818182	3	0	1	1	1	1	0	n	0	1	colonoscopy	1	22	240	0	10.90909091	0.133333333
Control	CANPROP	133	59	1	109.0909091	3	0	0	1	1	0	0	n	0	0	colonoscopy	1	17	200	0	11.76470588	0.107843137
Control	CANPROP	131	68	1	57.72727273	2	0	0	0	0	0	0	n	0	1	colonoscopy	1	25	190	0	7.6	0.131653543
Control	CANPROP	130	55	1	79.54545455	3	0	0	0	0	0	0	n	2	0	colonoscopy	1	14	200	0	14.28571429	0.179591837
Control	CANPROP	129	51	1	90.90909091	1	1	0	0	2	0	0	n	0	1	colonoscopy	1	15	200	0	13.33333333	0.146666667
Control	CANPROP	128	57	0	90.90909091	1	0	0	0	0	0	0	n	0	0	colonoscopy	1	16	250	0	15.625	0.171875
Control	CANPROP	127	62	0	81.81818182	2	0	0	0	0	0	0	n	7	1	EGD	0	10	250	0	25	0.305555556
Control	CANPROP	126	59	0	104.5454545	3	0	0	0	1	0	0	n	0	1	colonoscopy	1	33	250	0	7.575757576	0.072463768
Control	CANPROP	125	51	0	93.18181818	3	0	0	0	0	1	0	n	2	1	colonoscopy	1	10	230	0	23	0.246829268
Control	CANPROP	124	34	1	159.0909091	3	1	0	0	1	0	0	n	4	0	colonoscopy	1	11	300	1	27.27272727	0.171428571
Control	CANPROP	123	51	0	85.45454545	1	0	0	0	0	0	0	n	2	0	colonoscopy	1	13	250	0	19.23076923	0.225040917
Control	CANPROP	122	65	0	73.63636364	3	0	0	0	0	0	0	n	0	1	colonoscopy	1	15	180	0	12	0.162962963
Control	CANPROP	121	73	1	56.36363636	2	0	0	0	0	0	0	n	1	0	colonoscopy	1	12	190	0	15.83333333	0.280913978
Control	CANPROP	120	44	1	90.90909091	2	0	0	0	0	0	0	n	0.25	1	double	2	34	250	0	7.352941176	0.080882353
Control	CANPROP	119	65	1	81.81818182	2	0	0	0	0	0	0	n	2	0	colonoscopy	1	18	180	0	10	0.122222222
Control	CANPROP	117	73	1	68.18181818	2	0	0	0	0	0	0	n	3	0	colonoscopy	1	22	200	0	9.090909091	0.133333333
Control	CANPROP	116	31	0	68.18181818	1	0	0	0	0	0	0	n	0	0	EGD	0	7	180	0	25.71428571	0.377142857
Control	CANPROP	115	39	1	81.81818182	1	0	0	0	0	0	0	n	3	1	EGD	0	7	150	0	21.42857143	0.261904762
Control	CANPROP	114	55	0	90.90909091	3	0	1	0	1	1	0	n	0	0	colonoscopy	1	13	150	0	11.53846154	0.126923077
Control	CANPROP	113	55	0	79.54545455	1	0	0	0	0	0	0	n	3	1	colonoscopy	1	12	130	0	10.83333333	0.136190476
Control	CANPROP	112	55	0	59.09090909	1	0	0	0	0	0	0	n	0	1	double	2	30	300	0	10	0.169230769
Control	CANPROP	111	56	0	109.0909091	3	0	0	0	0	0	0	n	3	0	colonoscopy	1	18	260	0	14.44444444	0.132407407
Control	CANPROP	108	66	1	63.63636364	3	0	0	0	1	0	0	n	3	0	EGD	0	22	240	0	10.90909091	0.171428571
Control	CANPROP	107	55	1	105	3	0	0	0	0	0	0	n	3	0	colonoscopy	1	15	180	0	12	0.114285714
Control	CANPROP	105	61	1	49.09090909	3	0	1	1	3	0	0	n	2	0	double	2	42	460	0	10.95238095	0.223104056
Control	CANPROP	104	27	1	72.72727273	3	0	0	0	0	0	0	n	0	0	double	2	43	330	0	7.674418605	0.105523256
Control	CANPROP	102	67	0	77.27272727	1	0	0	0	0	0	0	n	0	0	colonoscopy	1	30	300	0	10	0.129411765
Control	CANPROP	101	51	0	100	2	0	0	0	0	0	0	n	2	1	colonoscopy	1	33	250	0	7.575757576	0.075757576
Control	CANPROP	100	67	0	90.90909091	3	0	0	0	0	0	0	n	0	1	colonoscopy	1	37	290	0	7.837837838	0.086216216
Control	CANPROP	99	26	1	77.27272727	2	0	0	0	0	0	0	n	1	1	egd	0	8	150	0	18.75	0.242647059
Control	CANPROP	98	43	0	80	1	0	0	0	0	0	0	n	0	0	egd	0	10	130	0	13	0.1625
Control	CANPROP	97	57	0	52.27272727	1	0	0	0	0	0	0	n	0	0	colonoscopy	1	13	100	0	7.692307692	0.147157191
Control	CANPROP	96	51	0	88.63636364	3	1	0	0	0	0	0	n	0	1	colonoscopy	1	18	300	0	16.66666667	0.188034188
Control	CANPROP	95	52	0	58.63636364	2	0	0	0	0	0	0	n	7	1	EGD	0	12	150	0	12.5	0.213178295
Control	CANPROP	94	70	1	88.63636364	3	0	0	0	0	0	0	n	0	0	colonoscopy	1	14	100	0	7.142857143	0.080586081
Control	CANPROP	93	74	1	62.27272727	3	1	0	0	1	1	0	n	0	1	colonoscopy	1	20	150	0	7.5	0.120437956
Control	CANPROP	92	56	1	71.81818182	2	0	0	0	0	0	0	n	4	1	colonoscopy	1	22	280	0	12.72727273	0.17721519
Control	CANPROP	91	51	1	72.72727273	2	0	0	0	0	0	0	n	0	0	colonoscopy	1	16	150	0	9.375	0.12890625
Control	CANPROP	90	39	1	108.1818182	3	0	0	0	0	0	0	n	0.5	1	colonoscopy	1	23	350	0	15.2173913	0.140664962
Control	CANPROP	89	53	1	61.36363636	2	0	0	1	0	0	0	n	0	0	colonoscopy	1	17	190	0	11.17647059	0.182135076
Control	CANPROP	88	52	1	88.18181818	3	0	0	0	0	0	0	n	0	1	colonoscopy	1	17	250	0	14.70588235	0.166767738
Control	CANPROP	87	66	1	77.27272727	3	1	0	0	2	0	0	n	0	0	colonoscopy	1	45	350	0	7.777777778	0.100653595
Control	CANPROP	86	58	1	70	1	0	0	0	0	0	0	n	0	0	colonoscopy	1	28	400	0	14.28571429	0.204081633
Control	CANPROP	85	54	0	104.5454545	3	1	0	0	2	0	0	n	3	1	EGD	0	10	150	0	15	0.143478261
Control	CANPROP	84	59	1	68.18181818	1	0	0	0	0	0	0	n	3	0	EGD	0	7	200	0	28.57142857	0.419047619
Control	CANPROP	83	32	1	53.63636364	3	0	0	0	0	0	0	n	0	0	double	2	40	240	0	6	0.111864407
Control	CANPROP	82	50	1	64.54545455	1	0	0	0	0	0	0	n	0.25	0	colonoscopy	1	18	250	0	13.88888889	0.215179969
Control	CANPROP	81	31	0	68.18181818	1	0	0	0	0	0	0	n	12	1	double	2	25	500	0	20	0.293333333
Control	CANPROP	80	48	0	70	2	0	0	0	0	0	0	n	0	1	EGD	0	10	170	0	17	0.242857143
Control	CANPROP	79	50	1	56.81818182	2	0	0	0	0	0	0	n	0	0	double	2	26	340	0	13.07692308	0.230153846
Control	CANPROP	78	35	1	67.72727273	1	0	0	0	0	0	0	n	0	0	EGD	0	10	170	0	17	0.251006711
Control	CANPROP	77	40	1	49.09090909	3	0	0	1	0	0	0	n	0	1	EGD	0	9	150	0	16.66666667	0.339506173
Control	CANPROP	76	60	1	64.54545455	3	0	0	0	0	0	0	n	0	0	colonoscopy	1	17	200	0	11.76470588	0.182270091
Control	CANPROP	75	40	1	67.27272727	1	0	0	0	0	0	0	n	1	1	double	2	40	250	0	6.25	0.092905405
Control	CANPROP	74	82	0	79.54545455	3	0	0	1	0	0	0	n	7	0	EGD	0	6	60	0	10	0.125714286
Control	CANPROP	73	36	1	51.81818182	2	0	0	1	0	0	0	n	0	0	EGD	0	6	100	0	16.66666667	0.321637427
Control	CANPROP	72	58	1	70.45454545	3	0	0	0	0	0	0	n	0	0	colonoscopy	1	18	200	0	11.11111111	0.157706093
Control	CANPROP	71	72	1	77.27272727	3	0	0	0	0	0	0	n	2	1	EGD	0	6	60	0	10	0.129411765
Control	CANPROP	70	71	1	68.18181818	2	0	0	0	0	0	0	n	0	0	double	2	41	300	0	7.317073171	0.107317073
Control	CANPROP	69	54	1	52.27272727	2	0	0	0	0	0	0	n	1	1	double	2	25	300	0	12	0.229565217
Control	CANPROP	68	60	1	79.54545455	1	0	0	0	0	0	0	n	2	0	colonoscopy	1	11	200	0	18.18181818	0.228571429
Control	CANPROP	66	63	0	70.45454545	2	0	0	0	0	0	0	n	0	1	colonoscopy	1	13	160	0	12.30769231	0.174689826
Control	CANPROP	65	53	0	90.90909091	3	0	0	1	0	0	0	n	0	0	colonoscopy	1	15	250	0	16.66666667	0.183333333
Control	CANPROP	64	43	1	113.6363636	3	0	0	1	0	0	0	n	3	1	colonoscopy	1	22	500	0	22.72727273	0.2
Control	CANPROP	63	52	0	102.2727273	3	0	0	0	0	0	0	n	3	0	colonoscopy	1	12	250	0	20.83333333	0.203703704
Control	CANPROP	62	62	0	102.2727273	2	0	0	0	0	0	0	n	2	0	colonoscopy	1	15	200	0	13.33333333	0.13037037
Control	CANPROP	61	69	1	60.90909091	3	0	1	0	0	1	0	n	0	1	colonoscopy	1	17	150	0	8.823529412	0.144863916
Control	CANPROP	60	59	1	48.63636364	3	1	1	1	2	0	0	n	0	0	colonoscopy	1	12	130	0	10.83333333	0.222741433
Control	CANPROP	59	38	1	100	3	0	0	0	0	0	0	n	0	1	colonoscopy	1	32	500	0	15.625	0.15625
Control	CANPROP	58	72	0	90.90909091	3	0	0	0	0	0	0	n	0	1	colonoscopy	1	43	400	0	9.302325581	0.102325581
Control	CANPROP	57	56	1	68.18181818	2	0	0	0	0	0	0	n	0	0	colonoscopy	1	18	200	0	11.11111111	0.162962963
Control	CANPROP	56	50	1	72.72727273	3	0	0	0	0	0	0	n	0	1	EGD	0	10	170	0	17	0.23375
Control	CANPROP	55	40	1	125	3	0	0	1	0	0	0	n	0	0	colonoscopy	1	24	300	0	12.5	0.1
Control	CANPROP	54	67	0	72.72727273	3	0	1	0	0	1	0	n	14	1	colonoscopy	1	14	250	0	17.85714286	0.245535714
Control	CANPROP	53	72	0	72.72727273	3	0	0	1	0	0	0	n	0	1	colonoscopy	1	14	170	0	12.14285714	0.166964286
Control	CANPROP	52	54	0	81.81818182	3	0	1	0	0	0	0	n	21	1	colonoscopy	1	10	200	0	20	0.244444444
Control	CANPROP	51	50	1	70.45454545	3	1	0	1	2	0	0	n	0	1	double	2	29	200	0	6.896551724	0.097886541
Control	CANPROP	50	61	1	62.72727273	2	0	0	1	0	0	0	n	5	0	EGD	0	3	200	0	66.66666667	1.062801932
Control	CANPROP	49	54	1	51.81818182	3	0	0	0	0	0	0	n	0	0	colonoscopy	1	15	150	0	10	0.192982456
Control	CANPROP	48	51	0	84.09090909	1	0	0	0	0	0	0	n	0	0	colonoscopy	1	17	250	0	14.70588235	0.174880763
Control	CANPROP	47	68	1	79.54545455	3	0	1	0	0	1	0	n	5	0	EGD	0	4	100	0	25	0.314285714
Control	CANPROP	46	51	1	68.18181818	1	0	0	0	0	0	0	n	3	0	colonoscopy	1	13	230	0	17.69230769	0.259487179
Control	CANPROP	45	58	0	70	2	0	0	0	0	1	0	n	0	0	colonoscopy	1	13	170	0	13.07692308	0.186813187
Control	CANPROP	44	72	1	64.54545455	2	1	0	1	1	0	0	n	7	1	EGD	0	6	80	0	13.33333333	0.20657277
Control	CANPROP	43	41	1	81.36363636	3	0	1	1	0	1	0	n	0	1	EGD	0	5	200	0	40	0.491620112
Control	CANPROP	41	54	1	70.45454545	1	0	0	0	0	0	0	n	0.75	1	colonoscopy	1	11	150	0	13.63636364	0.193548387
Control	CANPROP	40	43	1	70.45454545	2	0	0	0	0	0	0	n	7	0	colonoscopy	1	18	200	0	11.11111111	0.157706093
Control	CANPROP	39	80	1	63.63636364	3	0	1	0	1	1	0	n	0	0	colonoscopy	1	53	240	0	4.528301887	0.07115903
Control	CANPROP	38	47	0	127.2727273	2	0	0	0	0	0	0	n	0	0	EGD	0	5	310	0	62	0.487142857
Control	CANPROP	37	36	0	64.09090909	1	0	0	0	0	0	0	n	0	0	colonoscopy	1	19	250	0	13.15789474	0.205300485
Control	CANPROP	36	52	0	50	3	1	0	0	1	0	0	n	0	1	colonoscopy	1	15	130	0	8.666666667	0.173333333
Control	CANPROP	35	62	1	102.2727273	2	0	0	0	0	0	0	n	0	0	colonoscopy	1	23	300	0	13.04347826	0.127536232
Control	CANPROP	33	48	1	59.09090909	1	0	0	0	0	0	0	n	2	0	colonoscopy	1	20	200	0	10	0.169230769
Control	CANPROP	32	54	1	59.09090909	1	0	0	0	0	0	0	n	0	0	colonoscopy	1	16	260	0	16.25	0.275
Control	CANPROP	31	45	1	66.81818182	2	0	0	0	0	0	0	n	0	0	EGD	0	14	120	0	8.571428571	0.128279883
Control	CANPROP	30	56	1	95	3	0	0	0	0	0	0	n	0	1	colonoscopy	1	40	250	0	6.25	0.065789474
Control	CANPROP	29	67	1	90.90909091	3	1	1	0	2	0	0	n	0	1	colonoscopy	1	25	240	0	9.6	0.1056
Control	CANPROP	28	60	1	85	3	0	0	1	0	0	0	n	0	0	EGD	0	8	100	0	12.5	0.147058824
Control	CANPROP	27	68	0	79.54545455	3	0	0	0	0	0	0	n	3	1	EGD	0	25	80	0	3.2	0.040228571
Control	CANPROP	26	52	1	81.81818182	2	0	0	0	0	0	0	n	2	0	colonoscopy	1	32	270	0	8.4375	0.103125
Control	CANPROP	25	50	0	84.09090909	3	1	0	1	2	0	0	n	20	1	colonoscopy	1	27	260	0	9.62962963	0.114514515
Control	CANPROP	24	54	0	90.90909091	3	0	0	0	0	0	0	n	5	0	colonoscopy	1	25	200	0	8	0.088
Control	CANPROP	19	48	1	81.81818182	3	1	0	0	1	0	0	n	0	0	colonoscopy	1	18	200	0	11.11111111	0.135802469
Control	CANPROP	9	63	0	88.63636364	3	0	0	0	0	0	0	n	0	1	colonoscopy	1	20	130	0	6.5	0.073333333
Control	CANPROP	6	23	1	83.18181818	3	0	0	1	1	0	0	n	3	0	colonoscopy	1	25	500	0	20	0.240437158
Control	CANPROP	206	53	1	77	1			0	1	0	0	n	0	0	colonoscopy	1	20	400	0	20	0.25974026
